# Supplementary material for: A Scoping Review of Psychological Sense of Community among Community-Dwelling Older Adults
Source: Int J Environ Res Public Health. 2022 Jul 9;19(14):8395. doi: 10.3390/ijerph19148395 (PMC9317274; doi:10.3390/ijerph19148395)
Supplement: Supplementary file 1 [file ijerph-19-08395-s001.zip]

Archive with 1 entries (1 files):
- ijerph-1752704-supplementary.pdf
